# Supplementary material for: Determination of the Oxidative Stress Biomarkers of 8-Hydroxydeoxyguanosine and Dityrosine in the Gills, Skin, Dorsal Fin, and Liver Tissue of Atlantic Salmon (Salmo salar) Parr
Source: Toxics. 2022 Aug 29;10(9):509. doi: 10.3390/toxics10090509 (PMC9503732; doi:10.3390/toxics10090509)
Supplement: Supplementary file 1 [file toxics-10-00509-s001.zip]

Archive with 1 entries (1 files):
- toxics-1864956-supplementary.pdf
